# Supplementary material for: A New Pathway Promotes Adaptation of Human Glioblastoma Cells to Glucose Starvation
Source: Cells. 2020 May 18;9(5):1249. doi: 10.3390/cells9051249 (PMC7290719; doi:10.3390/cells9051249)
Supplement: Supplementary file 1 [file cells-09-01249-s001.zip]

Archive with 15 entries (12 files):
- Supplemental Materials/
- Supplemental Materials/.DS_Store
- __MACOSX/
- __MACOSX/Supplemental Materials/
- __MACOSX/Supplemental Materials/._.DS_Store
- Supplemental Materials/Captions.docx
- __MACOSX/Supplemental Materials/._Captions.docx
- Supplemental Materials/Figure S1.tiff
- __MACOSX/Supplemental Materials/._Figure S1.tiff
- Supplemental Materials/Figure S2.tiff
- __MACOSX/Supplemental Materials/._Figure S2.tiff
- Supplemental Materials/Table_S1Cells.xlsx
- __MACOSX/Supplemental Materials/._Table_S1Cells.xlsx
- Supplemental Materials/Table_S2Cells.xlsx
- __MACOSX/Supplemental Materials/._Table_S2Cells.xlsx
