# Supplementary material for: A New Pathway Promotes Adaptation of Human Glioblastoma Cells to Glucose Starvation
Source: Cells. 2020 May 18;9(5):1249. doi: 10.3390/cells9051249 (PMC7290719; doi:10.3390/cells9051249)
Supplement: Supplementary file 1 [file cells-09-01249-s001.zip › Supplemental Materials/Table_S1Cells.xlsx]

## Sheet: Foglio1
Reagent or Resource	Source	Identifier	Dilution for Western
Antibodies
Affinity purified horse anti-mouse IgG conjugated to HRP	Cell Signaling	Cat#7076	5000
Affinity purified horse anti-rabbit IgG conjugated to HRP	Cell Signaling	Cat#7074	5000
HRP-conjugated anti-biotin	Cell Signaling	Cat#7075	2000
Anti-GST	Chemicon	Cat#AB3282	2000
Human polyclonal anti-tetanus toxin	Kedrion	ATC J06BB02
Mouse monoclonal anti-Actin	Sigma-Aldrich	Cat#A4700	5000
Mouse monoclonal anti-AMPKα	Cell Signaling	Cat#2793, F6 clone	1000
Mouse monoclonal anti-AP1/AP2	Thermo Fisher Scientific	Cat#MA1-25065	1000
Mouse monoclonal anti-biotin HRP-conjugated	Cell Signaling	Cat#7075	2000
Mouse monoclonal anti-BMP2K	Abnova	Cat#H00055589-M04; clone 4B19	1000
Mouse monoclonal anti-Clathrin	Cell Signaling	Cat#2410	2000
Mouse monoclonal anti-GFP	BD Biosciences	Cat#632380; clone JL8	8000
Mouse monoclonal anti-GLUT1	Millipore	Cat # 07-1401	10000
Mouse monoclonal anti-GLUT3	Millipore	Cat # AB1344	5000
Mouse monoclonal anti-GLUT4	CST	Cat# 1F8 #2213	2000
Mouse monoclonal anti-MAP1B	ABCAM	Cat#ab154333	1000
Mouse monoclonal anti- poly(ADP-ribose) polymers 10 units and longer	Enzo Life Sciences	clone 10H	1000
Mouse monoclonal anti- poly(ADP-ribose) polymers 2 units and longer	Trevigen	Cat#4335	1000
Rabbit polyclonall anti-PARP1	Cell Signaling	Cat#9542	1000
Rabbit monoclonal anti-PARP1	Cell Signaling	Cat#9532, clone 46D11	1000
Mouse monoclonal anti-phospho-AMPKα Thr172	Cell Signaling	Cat#2535	1000
Mouse monoclonal anti-Shc3	BD Biosciences	Cat#610642	8000
Mouse monoclonal anti-Vimentin	Dako	Cat#M0725, clone V9	2000
Rabbit polyclonal anti-Shc1	BD Biosciences	No longer produced	10000
Cell lines and Primary glioblastoma coltures
Human: U-87MG cells	ATTC	ATCC number: HTB-14
Human: Hu-197 cells	prof.Massimo Gerosa, University of Verona, Verona, Italy
Human: HeLa cells	ATTC	ATCC number: CCL2
Rat: C6 cells	ATTC	ATCC number: CCL-107
GBM-P1	previously obtained in the lab	Azzalin et al., 2014
GBM-P4	previously obtained in the lab	Azzalin et al., 2014
GBM-P5	previously obtained in the lab	Azzalin et al., 2014
Chemicals, proteins and tissue culture media
Ethidium Bromide	Sigma-Aldrich	Cat # E1510; CAS 1239-45-8
Sodium L-Lactate	Sigma-Aldrich	Cat # L7022; CAS 867-56-1
D-Glucose	Sigma-Aldrich	Cat # G8769; CAS 50-99-7
PEI (Polyethilenimine, linear)	Sigma-Aldrich	Cat # 765090; CAS 9002-98-6
Trizol	Life Technologies	Cat # 15596
High Capacity cDNA Archive kit	Applied Biosystem	Cat # P/N4322169
Universal PCR Master mix No Amperase UNG	Thermo Fisher Scientific	Cat # 4324018
ECL Select Western Blotting Detection Kit	GE Healthcare	Cat # RPN2235
SuperSignal West Dura Extended Duration Substrate	Thermo Fisher Scientific	Cat#34075
Blot Restore Membrane Rejuvenation Kit	Millipore	Cat#2520
Dynabeads MyOne Carboxylic Acid	Life Technologies	Cat#650.11
EDC, N-(3-Dimethylaminopropyl)-N′-ethylcarbodiimide hydrochloride (EDC) 98%	Sigma-Aldrich	Cat#161462
Click-iT Protein Reaction Buffer Kit	Invitrogen	Cat#C10276
Biotin Alkyne	Invitrogen	Cat#B10185
Click-iT AHA	Invitrogen	Cat#C10102
Streptavidin/HRP	Dako	Cat#P0397
µMACS Protein G MicroBeads	Miltenyi Biotec	Cat#130-071
µMACS anti-GFP MicroBeads	Miltenyi Biotec	Cat#130-091
Complete, EDTA-free	Roche	Cat#11873580001
Acrylamide/Bis Solution 30%	Bio-Rad	Cat#1610154
QIAGEN Plasmid Purification Kit	Qiagen	Cat#12145
Zeba Desalting Columns	Thermo Fisher Scientific	Cat#89882
Pierce Detergent Removal Spin Columns	Thermo Fisher Scientific	Cat#87776
Pierce Elution Buffer	Thermo Fisher Scientific	Cat#21004
Pierce Glutathione Magnetic Beads	Thermo Fisher Scientific	Cat#88821
Pierce PepClean C18 columns	Thermo Fisher Scientific	Cat#89873
Compound C (CoC)	Sigma-Aldrich	Cat#171260; CAS 866405-64-3
Saponin	Sigma-Aldrich	Cat#47036; CAS 8047-15-2
AICAR	Sigma-Aldrich	Cat#A9978; CAS 2627-69-2
Veliparib	SelleckChem	Cat#S1004; CAS: 912444-00-9
AG14361	SelleckChem	Cat# S2178; CAS: 328543-09-5
3H Deoxy-D-glucose	Perkin Elmer	Cat# NET328A; CAS: 77252-38-1
2NBDG	Cayman Chemical	Cat# 11046; CAS 186689-07-6
Ritonavir	Sigma-Aldrich	Cat# SML0491; CAS#: 155213-67-5
Iodixanol	GE Healthcare	Cat#270320; CAS: 92339-11-2
Biotinylated-transferrin	Sigma-Aldrich	Cat# T3915
Holo-Tfn	Sigma-Aldrich	Cat# T0665
Pico-Fluor plus	PerkinElmer	Cat# 6013691
Antibiotic/Antimycotic	Gibco	Cat#15140122
L-Glutamine	Gibco	Cat#25030081; CAS 56-9
PBS	Euroclone	Cat#ECB4004L
D-MEM medium	Gibco	Cat#11880
D-MEM medium (no Methionine)	Gibco	Cat#21013024
E-MEM medium	ATCC-LGS	Cat#30-2003
Opti-MEM I+GlutaMAX	Gibco	Cat#51985
FBS	Euroclone	Cat#ECS0180L
Trypsin Gold, MS grade	Promega, WI	Cat#V5280
TFA	Sigma-Aldrich	CAS 76-05-1
Formic acid	Sigma-Aldrich	CAS 64-18-6
Acetonitrile, LC-MS grade	Applichem Panreac	CAS 75-05-8
Plasmids and Oligonucleotides
Sure Silencing shRNA plasmids for human SHC3	Sabiosciences	Cat#KH02299P
pGeneClip hMGFP Vector	Promega
eGFP-Glut4	generous gift of Dr. Lauritzen	Lauritzen et al., 2002
eGFP-Glut3	generous gift of Dr. Greenlee	Heather West Greenlee et al., 2003
eGFP-AP2	generous gift of Dr. Wu	Wu et al., 2001, 2003
pINCO-p52(Shc3) vector	generous gift of Dr. Cattaneo	Magrassi et al., 2005
pINCO-SH2(Shc3) vector	In house generated by sub cloning
pECFP-SH2(Shc3)	In house generated by sub cloning
pECFP-PTB-CH1(Shc3)	In house generated by sub cloning
pECFP-PTB(Shc3)	In house generated by sub cloning
pECFP_PTB-SH2(Shc3)	In house generated by sub cloning
pGST-p52Shc3	In house generated by sub cloning
PARP1 activity assay Kit
PARP Universal Colorimetric Assay Kit Cat# 4677-096-K	Trevigen	Cat# 4677-096-K
Software and Algorithms
MedCalc Statistical Software	MedCalc Software bvba, Ostend, Belgium; https://www.medcalc.org; 2016	Version 18.2.1
Bioworks 3.3.1, SEQUEST	Thermo Fisher Scientific	Version 3.3.1
MAProMa	in-house generated code, MAURI
