# Supplementary material for: A New Pathway Promotes Adaptation of Human Glioblastoma Cells to Glucose Starvation
Source: Cells. 2020 May 18;9(5):1249. doi: 10.3390/cells9051249 (PMC7290719; doi:10.3390/cells9051249)
Supplement: Supplementary file 1 [file cells-09-01249-s001.zip › Supplemental Materials/Table_S2Cells.xlsx]

## Sheet: Foglio1
Supplemental Table 1: the table contains 128 proteins, identified by LC-MS after immunoprecipitation with anti Shc3 monoclonal antibody, that are involved in endocytosis (Collinet et al., 2010; Simeone et al., 2014) or associated with clathrin coated vesicles (CCV) (Borner et al., 2012) . For each protein the UniProt entry, Protein name and corresponding gene name are indicated Collinet's cluster…
UniProt entry	Protein names	Gene names	Collinet's Clusters	Pull down	Out of 17	Hits tot	Score Tot	Out of 10 G+	Hits G+	Score G+	Out of 7 G-	Hits G-	Score G-
Q9UKP5	A disintegrin and metalloproteinase with thrombospondin motifs 6	ADAMTS6	8	N	2	1	10.1412	2	1	10.1412	0	0	0
Q8IUX7	Adipocyte enhancer-binding protein 1	AEBP1	7	N	1	1	10.1251	1	1	10.1251	0	0	0
Q8IVF2	Protein AHNAK2	AHNAK2	1	N	1	1	10.1507	0	0	0	1	1	10.1507
Q9UHK6	Alpha-methylacyl-CoA racemase	AMACR	1	Y	1	1	10.1466	1	1	10.1466	0	0	0
Q9P2R3	Rabankyrin-5	ANKFY1	10	N	1	1	10.1263	0	0	0	1	1	10.1263
Q9UPS8	Ankyrin repeat domain-containing protein 26	ANKRD26	10	Y	1	1	10.1295	1	1	10.1295	0	0	0
Q10567	AP-1 complex subunit beta-1	AP1B1	*	N	5	4.2	26.2219	3	3.66667	23.5543	2	5	30.2233
O95782	AP-2 complex subunit alpha-1	AP2A1	13	N	6	9.16667	56.2738	4	7.5	47.2748	2	12.5	74.2719
O94973	AP-2 complex subunit alpha-2	AP2A2	8	N	6	3.16667	17.8795	4	2.75	16.7155	2	4	20.2075
P63010	AP-2 complex subunit beta	AP2B1	9	N	6	10.5	56.9156	4	8.5	47.739	2	14.5	75.2689
Q96CW1	AP-2 complex subunit mu	AP2M1	2	N	8	5.625	38.7124	5	5.6	37.816	3	5.66667	40.2064
P53680	AP-2 complex subunit sigma	AP2S1	5	N	2	3.5	15.1747	1	2	10.1728	1	5	20.1766
P55087	Aquaporin-4	AQP4	4	N	1	1	10.1375	0	0	0	1	1	10.1375
Q76L83	Putative Polycomb group protein ASXL2	ASXL2	1	N	1	1	10.1038	1	1	10.1038	0	0	0
O75934	Pre-mRNA-splicing factor SPF27	BCAS2	3	N	2	4.5	25.2136	2	4.5	25.2136	0	0	0
Q9NSY1	BMP-2-inducible protein kinase	BMP2K	3	N	2	1	10.1793	1	1	10.1709	1	1	10.1877
Q8WW14	Uncharacterized protein C10orf82	C10orf82	11	N	1	1	10.105	0	0	0	1	1	10.105
Q9NQ89	Protein C12orf4	C12orf4	10	N	1	1	10.1296	1	1	10.1296	0	0	0
Q96C57	Uncharacterized protein C12orf43	C12orf43	11	N	3	1.66667	13.5263	2	2	15.1984	1	1	10.1822
Q6NZI2	Caveolae-associated protein 1	CAVIN1	11	N	2	10.5	54.3293	2	10.5	54.3293	0	0	0
Q96CT7	Coiled-coil domain-containing protein 124	CCDC124	12	N	3	7.66667	36.9231	2	6	30.2424	1	11	50.2846
P49368	T-complex protein 1 subunit gamma	CCT3	7	N	1	4	30.1766	1	4	30.1766	0	0	0
O15446	DNA-directed RNA polymerase I subunit RPA34	CD3EAP	1	N	6	8	40.2544	3	9	46.9265	3	7	33.5823
Q96JP9	Cadherin-related family member 1	CDHR1	4	N	1	1	10.1343	0	0	0	1	1	10.1343
Q9Y6K0	Choline/ethanolaminephosphotransferase 1	CEPT1	8	N	1	1	10.1389	1	1	10.1389	0	0	0
Q96RK0	Protein capicua homolog	CIC	12	N	1	1	10.1154	0	0	0	1	1	10.1154
P68400	Casein kinase II subunit alpha	CSNK2A1	1	N	1	5	30.2353	1	5	30.2353	0	0	0
P19784	Casein kinase II subunit alpha'	CSNK2A2	8	N	1	13	80.2754	1	13	80.2754	0	0	0
P67870	Casein kinase II subunit beta	CSNK2B	1	N	1	4	20.1865	1	4	20.1865	0	0	0
Q16531	DNA damage-binding protein 1	DDB1	4	N	1	1	10.1367	0	0	0	1	1	10.1367
Q92499	ATP-dependent RNA helicase DDX1	DDX1	11	N	1	2	10.1944	0	0	0	1	2	10.1944
Q9NVP1	ATP-dependent RNA helicase DDX18	DDX18	12	N	8	7.375	48.944	5	6.6	44.1912	3	8.66667	56.8654
Q9GZR7	ATP-dependent RNA helicase DDX24	DDX24	1	N	4	1.5	12.6748	2	2	15.1919	2	1	10.1576
Q9Y4J8	Dystrobrevin alpha	DTNA	4	N	1	1	10.1365	1	1	10.1365	0	0	0
P56537	Eukaryotic translation initiation factor 6	EIF6	1	N	6	3.16667	20.2168	3	2.33333	16.8731	3	4	23.5605
Q14241	Elongin-A	ELOA	6	N	3	3	20.2201	2	2.5	15.2221	1	4	30.216
P02679	Fibrinogen gamma chain	FGG	8	N	1	1	10.1653	0	0	0	1	1	10.1653
P36888	Receptor-type tyrosine-protein kinase FLT3	FLT3	1	N	1	1	10.1325	1	1	10.1325	0	0	0
P41439	Folate receptor gamma	FOLR3	8	N	1	1	10.1193	0	0	0	1	1	10.1193
Q13439	Golgin subfamily A member 4	GOLGA4	10	N	1	1	10.1806	1	1	10.1806	0	0	0
Q8N6U8	G-protein coupled receptor 161	GPR161	7	N	1	1	10.138	0	0	0	1	1	10.138
Q8WXG9	G-protein coupled receptor 98	GPR98	7	N	1	1	10.1155	0	0	0	2	4.8462	4.4462
Q9BQ67	Glutamate-rich WD repeat-containing protein 1	GRWD1	9	N	2	2	15.2465	1	1	10.2458	1	3	20.2472
Q9BZE4	Nucleolar GTP-binding protein 1	GTPBP4	11	N	2	1	10.1425	1	1	10.1213	1	1	10.1637
Q8WUI4	Histone deacetylase 7	HDAC7	4	N	1	1	10.1452	0	0	0	1	1	10.1452
Q9Y4D8	Probable E3 ubiquitin-protein ligase HECTD4	HECTD4	10	N	1	1	10.1902	1	1	10.1902	0	0	0
P23527	Histone H2B type 1-O	HIST1H2BO	7	N	2	1	10.1621	1	1	10.1901	1	1	10.1341
P17096	High mobility group protein HMG-I/HMG-Y	HMGA1	3	N	4	3.5	12.6843	3	3.66667	13.5223	1	3	10.1702
P11142	Heat shock cognate 71 kDa protein	HSPA8	3	N	3	3	20.2341	3	3	20.2341	0	0	0
P18084	Integrin beta-5	ITGB5	3	N	1	1	10.1065	1	1	10.1065	0	0	0
Q9H252	Potassium voltage-gated channel subfamily H member 6	KCNH6	1	N	1	1	10.1417	1	1	10.1417	0	0	0
P08779	Keratin, type I cytoskeletal 16	KRT16	8	N	1	2	10.1926	0	0	0	1	2	10.1926
Q7Z794	Keratin, type II cytoskeletal 1b	KRT77	3	Y	10	2	14.4095	8	2	13.4574	2	2	18.2179
P29376	Leukocyte tyrosine kinase receptor	LTK	9	N	1	1	10.1633	1	1	10.1633	0	0	0
Q7L5Y9	Macrophage erythroblast attacher	MAEA	12	N	1	1	10.1493	0	0	0	1	1	10.1493
P78559	Microtubule-associated protein 1A	MAP1A	8	N	8	8.375	50.239	5	9.4	58.2463	3	6.66667	36.8934
Q6UB28	Methionine aminopeptidase 2	METAP2	8	N	1	1	10.153	1	1	10.153	0	0	0
Q9Y2H9	Microtubule-associated serine/threonine-protein kinase 1	MAST1	1	N	1	1	18.1355	1	1	18.1355	0	0	0
Q71F56	Mediator of RNA polymerase II transcription subunit 13-like	MED13L	1	N	1	1	10.1079	1	1	10.1079	0	0	0
P14174	Macrophage migration inhibitory factor	MIF	10	N	1	4	10.2191	0	0	0	1	4	10.2191
P82932	28S ribosomal protein S6, mitochondrial	MRPS6	12	N	2	1.5	10.173	0	0	0	2	1.5	10.173
Q9UKX3	Myosin-13	MYH13	10	N	2	2	10.2255	1	2	10.2347	1	2	10.2162
P35579	Myosin-9	MYH9	4	N	2	27.5	180.299	1	37	230.307	1	18	130.291
Q6IA69	Glutamine-dependent NAD synthetase	NADSYN1	3	N	1	1	10.1328	0	0	0	1	1	10.1328
P43490	Nicotinamide phosphoribosyltransferase	NAMPT	10	N	1	1	10.265	0	0	0	1	1	10.265
P55209	Nucleosome assembly protein 1-like 1	NAP1L1	3	N	1	1	10.1978	1	1	10.1978	0	0	0
Q9H0A0	RNA cytidine acetyltransferase	NAT10	11	N	8	12	76.4959	5	13.8	86.2536	3	9	60.2329
P59046	NACHT, LRR and PYD domains-containing protein 12	NLRP12	5	N	1	1	10.1542	0	0	0	1	1	10.1542
Q9ULJ1	Outer dense fiber protein 2-like	ODF2L	12	N	1	1	10.1408	1	1	10.1408	0	0	0
P55809	Succinyl-CoA:3-ketoacid coenzyme A transferase 1, mitochondrial	OXCT1	10	N	1	1	10.1246	1	1	10.1246	0	0	0
Q9HC56	Protocadherin-9	PCDH9	4	N	1	1	10.1796	1	1	10.1796	0	0	0
P29120	Neuroendocrine convertase 1	PCSK1	3	N	1	1	10.1405	0	0	0	1	1	10.1405
P16234	Platelet-derived growth factor receptor alpha	PDGFRA	8	N	2	1	10.16	2	1	10.16	0	0	0
Q9NYT0	Pleckstrin-2	PLEK2	9	N	1	1	10.105	0	0	0	1	1	10.105
O95602	DNA-directed RNA polymerase I subunit RPA1	POLR1A	1	N	2	5.5	35.1834	2	5.5	35.1834	0	0	0
P30153	Serine/threonine-protein phosphatase 2A 65 kDa regulatory subunit A alpha isoform	PPP2R1A	8	N	1	2	10.1597	1	2	10.1597	0	0	0
P63151	Serine/threonine-protein phosphatase 2A 55 kDa regulatory subunit B alpha isoform	PPP2R2A	3	N	1	1	10.1283	1	1	10.1283	0	0	0
Q06190	Serine/threonine-protein phosphatase 2A regulatory subunit B'' subunit alpha	PPP2R3A	3	N	1	1	10.1442	1	1	10.1442	0	0	0
P21108	Ribose-phosphate pyrophosphokinase 3	PRPS1L1	1	N	1	1	10.1378	0	0	0	1	1	10.1378
P28827	Receptor-type tyrosine-protein phosphatase mu	PTPRM	1	N	1	1	10.1264	1	1	10.1264	0	0	0
Q9H0K6	Pseudouridylate synthase 7 homolog-like protein	PUS7L	1	N	1	1	10.1335	1	1	10.1335	0	0	0
Q8WZA2	Rap guanine nucleotide exchange factor 4	RAPGEF4	8	N	1	1	10.1409	1	1	10.1409	0	0	0
Q96D71	RalBP1-associated Eps domain-containing protein 1	REPS1	*	N	2	3	20.24	1	2	10.2401	1	4	30.24
Q8TA86	Retinitis pigmentosa 9 protein	RP9	8	N	1	1	10.1915	0	0	0	1	1	10.1915
Q9H7B2	Ribosome production factor 2 homolog	RPF2	1	N	2	14	65.2779	1	10	50.2808	1	18	80.2751
P27635	60S ribosomal protein L10	RPL10	9	N	5	1.8	10.2238	3	2	10.2271	2	1.5	10.2189
P62913	60S ribosomal protein L11	RPL11	1	N	4	1.25	10.201	2	1	10.2025	2	1.5	10.1995
P35268	60S ribosomal protein L22	RPL22	10	N	11	2.45455	13.825	6	2.33333	13.5225	5	2.6	14.1881
P62829	60S ribosomal protein L23	RPL23	1	N	11	20.4545	49.8756	7	9.42857	45.3701	4	39.75	57.7604
P49207	60S ribosomal protein L34	RPL34	10	N	1	1	10.0975	0	0	0	1	1	10.0975
P42766	60S ribosomal protein L35	RPL35	7	Y	1	1	10.1168	0	0	0	1	1	10.1168
P18077	60S ribosomal protein L35a	RPL35A	1	N	3	1	10.1319	1	1	10.1485	2	1	10.1236
Q9Y3U8	60S ribosomal protein L36	RPL36	9	N	6	3	20.1685	3	2	16.8246	3	4	23.5123
P46777	60S ribosomal protein L5	RPL5	11	N	3	6.33333	36.8647	1	8	40.2158	2	5.5	35.1892
P62917	60S ribosomal protein L8	RPL8	1	N	7	3.71429	18.7882	3	2.33333	13.54	4	4.75	22.7243
P60866	40S ribosomal protein S20	RPS20	3	N	2	2	10.1926	1	2	10.1854	1	2	10.1997
P62847	40S ribosomal protein S24	RPS24	3	N	12	16	46.0425	8	12.75	38.9519	4	22.5	60.2239
P62854	40S ribosomal protein S26	RPS26	5	N	10	2.9	12.1975	6	2.5	11.8651	4	3.5	12.6959
Q9H1X1	RRP12-like protein	RRP12	3	N	3	8.66667	53.5768	1	21	120.291	2	2.5	20.2198
Q9UHA3	Probable ribosome biogenesis protein RLP24	RSL24D1	1	N	5	1.4	10.1746	3	1.33333	10.1736	2	1.5	10.176
Q9Y230	RuvB-like 2, EC 3.6.4.12	RUVBL2	8	N	4	1.75	17.6766	2	1	10.1244	2	2.5	25.2289
P23246	Splicing factor, proline- and glutamine-rich	SFPQ	10	N	2	3.5	25.241	2	3.5	25.241	0	0	0
Q8N6T7	NAD-dependent protein deacetylase sirtuin-6	SIRT6	5	N	1	1	10.1544	0	0	0	1	1	10.1544
P43003	Excitatory amino acid transporter 1	SLC1A3	8	N	1	2	10.1401	1	2	10.1401	0	0	0
Q92504	Zinc transporter SLC39A7	SLC39A7	10	N	1	1	10.2534	1	1	10.2534	0	0	0
Q14940	Sodium/hydrogen exchanger 5	SLC9A5	8	N	1	1	10.137	1	1	10.137	0	0	0
Q8TAQ2	SWI/SNF complex subunit SMARCC2	SMARCC2	11	N	2	1.5	15.2659	1	2	20.2901	1	1	10.2418
Q9Y5X1	Sorting nexin-9	SNX9	*	N	1	3	30.215	1	3	30.215	0	0	0
Q68D10	Protein SPT2 homolog	SPTY2D1	9	N	1	1	10.1409	0	0	0	1	1	10.1409
Q96SB4	SRSF protein kinase 1, EC 2.7.11.1	SRPK1	3	N	3	1.33333	13.4932	1	1	10.1464	2	1.5	15.1666
Q08945	FACT complex subunit SSRP1	SSRP1	12	N	1	3	20.1857	1	3	20.1857	0	0	0
O95793	Double-stranded RNA-binding protein Staufen homolog 1	STAU1	3	N	1	1	10.1472	0	0	0	1	1	10.1472
Q8WXE9	Stonin-2 (Stoned B)	STON2	*	N	1	2	10.1995	1	2	10.1995	0	0	0
O43704	Sulfotransferase family cytosolic 1B member 1	SULT1B1	1	N	1	1	10.158	1	1	10.158	0	0	0
Q7L7X3	Serine/threonine-protein kinase TAO1	TAOK1	4	N	2	1.5	19.1592	2	1.5	19.1592	0	0	0
Q9H2K8	Serine/threonine-protein kinase TAO3	TAOK3	8	N	2	2	20.2154	2	2	20.2154	0	0	0
A7MCY6	TANK-binding kinase 1-binding protein 1	TBKBP1	8	N	1	1	10.1105	0	0	0	1	1	10.1105
Q13207	T-box transcription factor TBX2	TBX2	3	N	1	1	10.1517	0	0	0	1	1	10.1517
Q96FV9	THO complex subunit 1	THOC1	8	N	3	1.33333	10.1811	2	1	10.1483	1	2	10.2467
Q14669	E3 ubiquitin-protein ligase TRIP12	TRIP12	6	N	2	2	15.1625	2	2	15.1625	0	0	0
Q9BX84	Transient receptor potential cation channel subfamily M member 6	TRPM6	7	N	1	1	10.1526	1	1	10.1526	0	0	0
Q8WZ42	Titin	TTN	7	N	1	1	18.1493	0	0	0	1	1	18.1493
P02766	Transthyretin	TTR	3	N	1	1	10.1483	1	1	10.1483	0	0	0
Q8IWV7	E3 ubiquitin-protein ligase UBR1	UBR1	4	N	1	1	10.1849	1	1	10.1849	0	0	0
Q5T4S7	E3 ubiquitin-protein ligase UBR4	UBR4	14	N	1	1	10.1945	0	0	0	1	1	10.1945
P17480	Nucleolar transcription factor 1	UBTF	1	N	10	6.9	43.237	7	6	37.3638	3	9	56.9413
P08670	Vimentin	VIM	8	Y	8	5.125	30.165	4	6.25	40.1676	4	4	20.1625
P61964	WD repeat-containing protein 5	WDR5	6	N	3	1.33333	10.1561	3	1.33333	10.1561	0	0	0
